# Supplementary material for: Population structure and genome-wide association studies in bread wheat for phosphorus efficiency traits using 35 K Wheat Breeder’s Affymetrix array
Source: Sci Rep. 2021 Apr 7;11:7601. doi: 10.1038/s41598-021-87182-2 (PMC8027818; doi:10.1038/s41598-021-87182-2)
Supplement: Supplementary file 1 — Supplementary Information 1. [file 41598_2021_87182_MOESM1_ESM.xlsx]

## Sheet: Sheet1
Supplementary Table S13. Summary of 35 MTAs which paased Bonferroni Correction with the information related to their putaive candidate genes. * MTAs having 100% identity with high confidence wheat genes
	SNP markers	Chromosome	Position	Gene ID	Coordinates	Annotation	GO Annotation
							Biological process	Molecular function	Cellular component
1	AX-94641695	chr1A	494450343	TraesCS1A02G299300	494,391,592-494,392,287	Protein of unknown function DUF688
				TraesCS1A02G299400	494,437,301-494,440,638	WEB family
				TraesCS1A02G299500	494,442,747-494,448,514	MCM domain, AAA+ ATPase domain, Nucleic acid-binding, OB-fold		ATP binding, helicase activity, DNA binding	MCM complex, THO complex
				TraesCS1A02G299600	494,449,856-494,452,574	Protein kinase domain, NAF domain		ATP binding, protein serine/threonine kinase activity	integral component of membrane, chloroplast
				TraesCS1A02G299700	494,674,213-494,674,893	K homology domain-like, alpha/beta, Ribosomal protein S3, C-terminal domain superfamily	DNA replication, DNA duplex unwinding	RNA binding
2	AX-94691660	chr1A	146944613	TraesCS1A02G124300	146,944,161-146,946,921	Glycoside hydrolase, family 28, Parallel beta-helix repeat, Pectin lyase fold	signal transduction, protein phosphorylation	polygalacturonase activity
				TraesCS1A02G124400	146,947,225-146,952,752	Thioredoxin domain			obsolete cell
				TraesCS1A02G124500	146,958,998-146,959,708	Protein of unknown function DUF761, plant	carbohydrate metabolic process
3	AX-94396214	chr1B	292341939	TraesCS1B02G166300	292,341,718-292,343,414	Protein of unknown function DUF1677, Oryza sativa	cell redox homeostasis
				TraesCS1B02G166400	292,348,817-292,349,283
				TraesCS1B02G166500	292,413,213-292,414,570	Protein of unknown function DUF1677, Oryza sativa
				TraesCS1B02G166600	292,417,924-292,418,619
				TraesCS1B02G166700	292,420,585-292,424,527
4	AX-94966346	chr1B	11937396	TraesCS1B02G024300	11,691,995-11,693,479	Brevis radix (BRX) domain
				TraesCS1B02G024400	11,695,669-11,702,119	FYVE zinc finger, Regulator of chromosome condensation, RCC1, Transcription factor BREVIS RADIX, N-terminal domain		metal ion binding
				TraesCS1B02G024500	11,857,187-11,860,248	Actin family, ATPase, nucleotide binding domain		ATP binding
				TraesCS1B02G024600	11,860,454-11,863,102	DnaJ domain
				TraesCS1B02G024700	11,883,879-11,891,300	SAC domain		phosphoric ester hydrolase activity	integral component of membrane
				TraesCS1B02G024800	12,070,989-12,072,628	Transferase, Chloramphenicol acetyltransferase-like domain superfamily		transferase activity, transferring acyl groups other than amino-acyl groups
				TraesCS1B02G024900	12,093,427-12,094,500	Transferase, Chloramphenicol acetyltransferase-like domain superfamily		transferase activity, transferring acyl groups other than amino-acyl groups
5	AX-94728619	chr1D	467598305	TraesCS1D02G401000	467,437,819-467,439,213	Very-long-chain 3-ketoacyl-CoA synthase, Thiolase-like		transferase activity, transferring acyl groups other than amino-acyl groups	integral component of membrane
				TraesCS1D02G401100	467,456,154-467,456,655
				TraesCS1D02G401200	467,467,355-467,467,621	CLAVATA3/ESR (CLE)-related protein 1/3/4	fatty acid biosynthetic process
				TraesCS1D02G401300	467,471,899-467,472,171	CLAVATA3/ESR (CLE)-related protein 1/3/4
				TraesCS1D02G401400	467,487,520-467,491,489	CLAVATA3/ESR (CLE)-related protein 1/3/4
				TraesCS1D02G401500	467,494,685-467,494,951	CLAVATA3/ESR (CLE)-related protein 1/3/4
				TraesCS1D02G401600	467,501,594-467,501,915	CLAVATA3/ESR (CLE)-related protein 1/3/4
				TraesCS1D02G401700	467,510,704-467,510,967	CLAVATA3/ESR (CLE)-related protein 1/3/4
				TraesCS1D02G401800	467,518,621-467,521,853	Calcineurin-like phosphoesterase domain, ApaH type, purple acid phosphatase		metal ion binding, hydrolase activity, acid phosphatase activity
				TraesCS1D02G401900	467,524,797-467,532,658	Acylneuraminate cytidylyltransferase, Nucleotide-diphospho-sugar transferases		3-deoxy-manno-octulosonate cytidylyltransferase activity	integral component of membrane, cytoplasm
				TraesCS1D02G402000	467,595,871-467,599,746	UBA-like domain DUF1421
				TraesCS1D02G402100	467,605,687-467,607,517	Cytochrome P450		heme binding, monooxygenase activity, oxidoreductase activity	integral component of membrane
				TraesCS1D02G402200	467,610,463-467,611,841	Plant peroxidase		peroxidase activity, heme binding
				TraesCS1D02G402300	467,625,723-467,626,199		oxidation-reduction process
				TraesCS1D02G402400	467,629,070-467,629,627	EF-hand domain	response to oxidative stress, oxidation-reduction process	calcium ion binding
				TraesCS1D02G402500	467,650,627-467,654,301	Glycoside hydrolase, family 32		hydrolase activity, hydrolyzing O-glycosyl compounds
				TraesCS1D02G402600	467,661,723-467,662,633	Protein Casparian strip integrity factor 1/2
				TraesCS1D02G402700	467,791,989-467,793,858	DnaJ domain	carbohydrate metabolic process
				TraesCS1D02G402800	467,800,746-467,802,277	F-box-like domain superfamily		protein binding	integral component of membrane
				TraesCS1D02G402900	467,811,588-467,812,864
				TraesCS1D02G403000	467,817,654-467,818,933
6	AX-94739727	chr1D	250140206	TraesCS1D02G175700	250,069,099-250,070,854	Cytochrome P450		heme binding, monooxygenase activity, oxidoreductase activity	integral component of membrane
				TraesCS1D02G175800	250,137,344-250,139,266			heme binding, monooxygenase activity, oxidoreductase activity
				TraesCS1D02G175900	250,139,634-250,142,069	Protein BYPASS-related	oxidation-reduction process
				TraesCS1D02G176000	250,215,335-250,220,671	Major intrinsic protein, Aquaporin transporter	oxidation-reduction process	channel activity	integral component of membrane
7	AX-95087092	chr1D	484402795	TraesCS1D02G436200	484,164,703-484,168,096
				TraesCS1D02G436300	484,192,746-484,194,527		transmembrane transport
				TraesCS1D02G436400	484,251,498-484,251,698
				TraesCS1D02G436500	484,265,187-484,267,351	RNA polymerase sigma-70		DNA-binding transcription factor activity
				TraesCS1D02G436600	484,297,601-484,299,133				integral component of membrane
				TraesCS1D02G436700	484,300,722-484,303,768	Pentatricopeptide repeat, Tetratricopeptide-like helical domain superfamily, DYW domain	regulation of transcription, DNA-templated	zinc ion binding, protein binding
				TraesCS1D02G436800	484,390,270-484,396,633	PPM-type phosphatase, divalent cation binding		metal ion binding, protein serine/threonine phosphatase activity, phosphatase activity
				TraesCS1D02G436900*	484,398,881-484,404,410	CTP synthase, Glutamine amidotransferase		ATP binding, CTP synthase activity
				TraesCS1D02G437000	484,405,610-484,410,325	SET domain	protein dephosphorylation	protein binding	chloroplast thylakoid
				TraesCS1D02G437100	484,415,545-484,419,706	Tetratricopeptide repeat 1, Thioredoxin-like superfamily	glutamine metabolic process, CTP biosynthetic process	protein binding	obsolete cell
				TraesCS1D02G437200	484,552,782-484,554,292		thylakoid membrane organization, chloroplast organization, response to light stimulus
				TraesCS1D02G437300	484,555,792-484,558,798	Nuclease associated modular domain 3	cell redox homeostasis	DNA binding
8	AX-94815193	chr1D	224574162	TraesCS1D02G158900	224,370,094-224,371,096
				TraesCS1D02G159000	224,392,137-224,396,473	Forkhead-associated (FHA) domain, SMAD/FHA domain superfamily, BRCT domain superfamily		protein binding	Mre11 complex
				TraesCS1D02G159100	224,400,758-224,407,747	Ribokinase/fructokinase, Carbohydrate kinase PfkB		kinase activity, phosphotransferase activity, alcohol group as acceptor
				TraesCS1D02G159200	224,570,023-224,575,323	Zinc finger, RING-type, E3 ubiquitin-protein ligase RNF126-like, zinc-ribbon	double-strand break repair, mitotic G2 DNA damage checkpoint	ubiquitin protein ligase activity
9	AX-94472688	chr2B	522087336	TraesCS2B02G366000	521,928,059-521,938,146	Fungal lipase-like domain, Alpha/Beta hydrolase fold
				TraesCS2B02G366100	521,974,790-521,981,336	Domain of unknown function DUF3444
				TraesCS2B02G366200	522,078,073-522,083,354	Armadillo, Zinc finger, RING/FYVE/PHD-type, U box domain	lipid metabolic process	ubiquitin-protein transferase activity, protein binding
				TraesCS2B02G366300*	522,083,491-522,090,326	Amine oxidase, Protoporphyrinogen oxidase, FAD/NAD(P)-binding domain superfamily		oxidoreductase activity
				TraesCS2B02G366400	522,192,274-522,200,438	Ankyrin repeat	protein ubiquitination	protein binding
				TraesCS2B02G366500	522,200,676-522,204,996	Ribosome recycling factor	oxidation-reduction process, porphyrin-containing compound biosynthetic process		mitochondrion
10	AX-94840416	chr2B	734127065	TraesCS2B02G538600	733,889,920-733,892,344	Peptidase T2, asparaginase 2, Nucleophile aminohydrolases, N-terminal		hydrolase activity
				TraesCS2B02G538700	733,970,649-733,973,385	Peptidase T2, asparaginase 2, Nucleophile aminohydrolases, N-terminal	translation	hydrolase activity
				TraesCS2B02G538800	734,050,489-734,050,911	Peptidase T2, asparaginase 2, Nucleophile aminohydrolases, N-terminal		hydrolase activity
				TraesCS2B02G538900	734,123,952-734,127,544	Nucleophile aminohydrolases, N-terminal		nucleic acid binding
				TraesCS2B02G539000	734,185,174-734,185,410	Ribonuclease H-like superfamily
				TraesCS2B02G539100	734,199,796-734,200,667	Exonuclease, RNase T/DNA polymerase III
11	AX-95210917	chr2B	64994486	TraesCS2B02G103800	64,760,672-64,764,554	RNA exonuclease 1-like, exonuclease domain
				TraesCS2B02G103900	64,776,525-64,778,667	Ribonuclease H superfamily		catalytic activity, magnesium ion binding, thiamine pyrophosphate binding
				TraesCS2B02G104000	64,856,084-64,858,430			magnesium ion binding, thiamine pyrophosphate binding
				TraesCS2B02G104100	64,862,915-64,864,140			sulfotransferase activity
				TraesCS2B02G104200	64,987,460-64,990,527	Protein kinase domain		ATP binding, protein kinase activity	integral component of membrane
				TraesCS2B02G104300	64,992,363-64,997,164	Ubiquitin/SUMO-activating enzyme E1		ubiquitin-like modifier activating enzyme activity
				TraesCS2B02G104400	65,045,380-65,049,036	Protein kinase domain, S-locus glycoprotein domain	protein phosphorylation	ATP binding, protein serine/threonine kinase activity	integral component of membrane
				TraesCS2B02G104500	65,059,136-65,060,579	F-box domain, Galactose oxidase/kelch, beta-propeller	cellular protein modification process	protein binding
				TraesCS2B02G104600	65,088,731-65,089,261		recognition of pollen, protein phosphorylation
				TraesCS2B02G104700	65,143,302-65,144,705	Glycoside hydrolase family 16		hydrolase activity, hydrolyzing O-glycosyl compounds	cell wall
				TraesCS2B02G104800	65,227,177-65,230,499
				TraesCS2B02G104900	65,235,937-65,237,021	Domain unknown function DUF295	carbohydrate metabolic process, cell wall biogenesis
12	AX-94481552	chr2D	36798253	TraesCS2D02G084400	36,576,473-36,578,292	PPM-type phosphatase, divalent cation binding		metal ion binding, protein serine/threonine phosphatase activity
				TraesCS2D02G084500	36,583,003-36,584,578	Sec20		SNAP receptor activity
				TraesCS2D02G084600	36,657,312-36,661,415	NB-ARC, P-loop containing nucleoside triphosphate hydrolase		ADP binding
				TraesCS2D02G084700	36,666,231-36,671,235	NB-ARC, P-loop containing nucleoside triphosphate hydrolase	retrograde vesicle-mediated transport, Golgi to endoplasmic reticulum	ADP binding
				TraesCS2D02G084800	36,751,113-36,751,846	MATH/TRAF domain		protein binding
				TraesCS2D02G084900	36,771,092-36,771,628	MATH/TRAF domain		protein binding
				TraesCS2D02G085000	36,783,421-36,784,278	MATH/TRAF domain		protein binding
				TraesCS2D02G085100*	36,789,337-36,800,416	Importin-beta, N-terminal domain, Armadillo-type fold		Ran GTPase binding	nucleus
				TraesCS2D02G085200	36,877,205-36,878,310
				TraesCS2D02G085300	36,885,908-36,888,217	Protein of unknown function DUF594, Domain of unknown function DUF4220	intracellular protein transport
				TraesCS2D02G085400	36,910,837-36,913,340	Protein of unknown function DUF594, Domain of unknown function DUF4220			integral component of membrane
				TraesCS2D02G085500	37,020,758-37,028,300	NmrA-like domain, NAD(P)-binding domain superfamily
				TraesCS2D02G085700	37,040,827-37,041,165	NmrA-like domain, NAD(P)-binding domain superfamily
				TraesCS2D02G085800	37,043,491-37,046,974	NmrA-like domain, NAD(P)-binding domain superfamily
13	AX-94937541	chr2D	32294485	TraesCS2D02G075000	TraesCS2D02G075000	Copper amine oxidase		copper ion binding, quinone binding, primary amine oxidase activity
				TraesCS2D02G075100	32,070,835-32,071,707
				TraesCS2D02G075200	32,150,745-32,152,171	Lactate/malate dehydrogenase, N-terminal, NAD(P)-binding domain superfamily	oxidation-reduction process, amine metabolic process	oxidoreductase activity, catalytic activity	cytoplasm
				TraesCS2D02G075300	32,181,566-32,190,427	Transcription factor, GTP-binding domain, Translation elongation factor EFTu/EF1A		GTPase activity	cytosol, vacuole
				TraesCS2D02G075400	32,280,239-32,284,156	F-box domain, FBD domain, Leucine-rich repeat domain superfamily	carbohydrate metabolic process, oxidation-reduction process	protein binding
				TraesCS2D02G075500	32,293,803-32,297,066	ER membrane protein complex subunit 8/9			endoplasmic reticulum
				TraesCS2D02G075600	32,400,745-32,402,175	UDP-glucuronosyl/UDP-glucosyltransferase		UDP-glycosyltransferase activity
				TraesCS2D02G075700	32,469,837-32,472,051	Protein of unknown function DUF594, Domain of unknown function DUF4220			integral component of membrane
				TraesCS2D02G075800	32,472,578-32,481,962	DHS-like NAD/FAD-binding domain superfamily		NAD+ binding
				TraesCS2D02G075900	32,502,946-32,503,527	Glycine-rich cell wall structural protein 1/2
				TraesCS2D02G076000	32,520,264-32,521,551	Six-bladed beta-propeller, TolB-like	histone H3-K9 acetylation	strictosidine synthase activity
				TraesCS2D02G076100	32,540,817-32,549,164	Protein of unknown function DUF3615
14	AX-94781104	chr3A	556359292	TraesCS3A02G314800	556,260,455-556,260,849	LysM domain	biosynthetic process
				TraesCS3A02G314900	556,340,109-556,340,688	LysM domain
				TraesCS3A02G315000	556,353,562-556,353,963	LysM domain
				TraesCS3A02G315100	556,354,721-556,361,160	Protein kinase domain, EGF-like domain, S-locus glycoprotein domain		ATP binding, protein serine/threonine kinase activity	integral component of membrane
				TraesCS3A02G315200	556,366,509-556,367,108	LysM domain
				TraesCS3A02G315300	556,454,549-556,456,340	Oxoglutarate/iron-dependent dioxygenase	recognition of pollen, protein phosphorylation	oxidoreductase activity
				TraesCS3A02G315400	556,458,953-556,459,288	EF-hand domain		calcium ion binding
				TraesCS3A02G315500	556,459,391-556,462,462	Frataxin/CyaY	oxidation-reduction process	ferroxidase activity	chloroplast, mitochondrion
				TraesCS3A02G315600	556,547,493-556,552,618	Universal stress protein A family, Rossmann-like alpha/beta/alpha sandwich fold
				TraesCS3A02G315700	556,553,037-556,555,882	Metallo-beta-lactamase, Ribonuclease Z/Hydroxyacylglutathione hydrolase-like	oxidation-reduction process, iron-sulfur cluster assembly, aerobic respiration, response to hydrogen peroxide
15	AX-95240693	chr3A	10302316	TraesCS3A02G014600	10,143,011-10,149,075	NB-ARC, P-loop containing nucleoside triphosphate hydrolase		ADP binding
				TraesCS3A02G014700	10,153,824-10,154,825	Protein kinase domain		ATP binding, protein serine/threonine kinase activity
				TraesCS3A02G014800	10,166,126-10,168,849	Male sterility, NAD-binding, Fatty acyl-CoA reductase		fatty-acyl-CoA reductase (alcohol-forming) activity
				TraesCS3A02G014900	10,213,214-10,218,015	Male sterility, NAD-binding, Fatty acyl-CoA reductase	protein phosphorylation	fatty-acyl-CoA reductase (alcohol-forming) activity
				TraesCS3A02G015000	10,239,375-10,240,401
				TraesCS3A02G015100	10,244,883-10,246,304	Protein kinase domain	lipid metabolic process	ATP binding, protein serine/threonine kinase activity	integral component of membrane
				TraesCS3A02G015200	10,259,798-10,264,064	Protein kinase domain, Legume lectin domain		carbohydrate binding, ATP binding, protein kinase activity
				TraesCS3A02G015300	10,271,215-10,272,240	Protein kinase domain	protein phosphorylation	ATP binding, protein kinase activity
				TraesCS3A02G015400	10,290,684-10,292,582	Xyloglucan fucosyltransferase	protein phosphorylation	galactoside 2-alpha-L-fucosyltransferase activity	integral component of membrane
				TraesCS3A02G015500	10,300,292-10,309,206	Sucrose synthase, Glycosyl transferase, family 1	protein phosphorylation	sucrose synthase activity
				TraesCS3A02G015600	10,340,218-10,351,347	SNF2-related, Helicase, P-loop containing nucleoside triphosphate hydrolase	cell wall biogenesis	ATP binding
				TraesCS3A02G015700	10,360,975-10,362,132	F-box domain	sucrose metabolic process	protein binding
				TraesCS3A02G015800	10,440,305-10,441,474	B3 DNA binding domain		DNA binding
				TraesCS3A02G015900	10,447,084-10,448,400	F-box domain		protein binding
				TraesCS3A02G016000	10,473,508-10,474,680	DNA-binding pseudobarrel domain superfamily		DNA binding
				TraesCS3A02G016100	10,496,916-10,497,287	Protein kinase-like domain superfamily
				TraesCS3A02G016200	10,499,344-10,501,395	Protein kinase domain, Legume lectin domain		carbohydrate binding, ATP binding, protein kinase activity
				TraesCS3A02G016300	10,530,115-10,532,034	Protein kinase domain		ATP binding, protein kinase activity
16	AX-95154536	chr3B	55128771	TraesCS3B02G086700	54,994,150-54,997,372	Leucine-rich repeat	protein phosphorylation	protein binding
				TraesCS3B02G086800	55,116,398-55,116,946		protein phosphorylation
				TraesCS3B02G086900	55,126,407-55,129,137	Protein kinase domain, S-locus glycoprotein domain		ATP binding, protein serine/threonine kinase activity	integral component of membrane
				TraesCS3B02G087000	55,365,835-55,366,979	Phenylacetic acid degradation-related domain, Thioesterase domain
				TraesCS3B02G087100	55,370,682-55,371,898	Protein of unknown function DUF674	recognition of pollen, protein phosphorylation
17	AX-94507987	chr3D	44824191	TraesCS3D02G087800*	44,822,743-44,824,282	GDSL lipase/esterase, SGNH hydrolase superfamily		hydrolase activity, acting on ester bonds	integral component of membrane
				TraesCS3D02G087900	44,881,443-44,889,634	Bromodomain, NET domain		protein binding
				TraesCS3D02G088100	44,966,972-44,967,619	Zinc finger, RING-type			integral component of membrane
				TraesCS3D02G088200	45,011,792-45,012,430	Zinc finger, RING-type			integral component of membrane
				TraesCS3D02G088300	45,015,144-45,018,965	Protein kinase domain, Leucine-rich repeat		ATP binding, protein serine/threonine kinase activity	integral component of membrane
				TraesCS3D02G088400	45,029,480-45,029,683	Proteinase inhibitor I13, potato inhibitor I		serine-type endopeptidase inhibitor activity
				TraesCS3D02G088500	45,033,461-45,033,664	Proteinase inhibitor I13, potato inhibitor I	protein phosphorylation	serine-type endopeptidase inhibitor activity
				TraesCS3D02G088600	45,045,278-45,045,481	Proteinase inhibitor I13, potato inhibitor I	response to wounding	serine-type endopeptidase inhibitor activity
				TraesCS3D02G088700	45,047,439-45,047,642	Proteinase inhibitor I13, potato inhibitor I	response to wounding	serine-type endopeptidase inhibitor activity
				TraesCS3D02G088800	45,052,295-45,052,498	Proteinase inhibitor I13, potato inhibitor I	response to wounding	serine-type endopeptidase inhibitor activity
				TraesCS3D02G088900	45,064,157-45,064,615	Histone H2B	response to wounding	DNA binding	nucleus.nucleosome
				TraesCS3D02G089000	45,066,699-45,075,472		response to wounding
18	AX-95167695	chr3D	610354329	TraesCS3D02G536300	610,138,928-610,139,688	Metallothionein, family 15, plant		metal ion binding
				TraesCS3D02G536400	610,157,754-610,161,298	ESCRT-II complex, Vps25 subunit			ESCRT II complex
				TraesCS3D02G536500	610,166,124-610,168,198	11-S seed storage protein, plant		nutrient reservoir activity
				TraesCS3D02G536600	610,186,917-610,187,265	Metallothionein, family 15, plant	multivesicular body sorting pathway	metal ion binding
				TraesCS3D02G536700	610,190,340-610,190,684	Metallothionein, family 15, plant		metal ion binding
				TraesCS3D02G536800	610,194,003-610,194,337
				TraesCS3D02G536900	610,199,565-610,201,683	Ribosomal protein S17/S11, Nucleic acid-binding, OB-fold		structural constituent of ribosome	ribosome
				TraesCS3D02G537000	610,207,141-610,207,810	Ribosomal protein S19/S15		RNA binding	ribosome
				TraesCS3D02G537100	610,345,970-610,357,986		translation
				TraesCS3D02G537200	610,359,653-610,359,820		translation
				TraesCS3D02G537300	610,428,994-610,431,440	Protein-tyrosine phosphatase-like, PTPLA		3-hydroxy-behenoyl-CoA dehydratase activity	integral component of membrane, endoplasmic reticulum membrane
				TraesCS3D02G537400	610,543,334-610,545,124	Zinc finger, Dof-type		DNA binding	nucleus
19	AX-94989529	chr3D	487812517	TraesCS3D02G374300	487,807,055-487,811,579	Protein kinase domain	fatty acid biosynthetic process	ATP binding, protein serine/threonine kinase activity	cytoplasm nucleus
				TraesCS3D02G374400	487,812,094-487,817,045	NAD(P)-binding domain superfamily	regulation of transcription, DNA-templated		integral component of membrane
				TraesCS3D02G374500	488,055,372-488,057,375	Glycosyl transferase, family 8	protein phosphorylation	transferase activity, transferring glycosyl groups
				TraesCS3D02G374600	488,059,766-488,061,078	Pectinesterase inhibitor domain		enzyme inhibitor activity	integral component of membrane
20	AX-94863246	chr4A	732512417	TraesCS4A02G471800	732,267,353-732,267,691
				TraesCS4A02G471900	732,354,894-732,355,298	Rx, N-terminal
				TraesCS4A02G472000	732,355,489-732,358,287	NB-ARC		ADP binding
				TraesCS4A02G472100	732,511,240-732,513,094	F-box domain		protein binding
				TraesCS4A02G472200	732,515,394-732,517,349	Ribosomal protein L6		rRNA binding	ribosome
				TraesCS4A02G472300	732,517,958-732,521,891
21	AX-95163344	chr4B	302868468	TraesCS4B02G158000	302,849,670-302,869,658	MIF4G-like, type 3, Armadillo-type fold, Nuclear cap-binding protein subunit 1	translation	RNA binding, protein binding
22	AX-94422147	chr4B	649525711	TraesCS4B02G358600	649,353,802-649,355,825	FAD-binding domain, PCMH-type		oxidoreductase activity, FAD binding
				TraesCS4B02G358700	649,359,374-649,361,289		mRNA transport, RNA metabolic process
				TraesCS4B02G358800	649,469,807-649,475,248	Cytochrome b245, heavy chain. EF-hand domain, FAD-binding 8, Ferric reductase, NAD binding domain	oxidation-reduction process	oxidoreductase activity, peroxidase activity, calcium ion binding	integral component of membrane
				TraesCS4B02G358900	649,490,285-649,492,763	Casparian strip membrane protein domain			integral component of membrane, plasma membrane
				TraesCS4B02G359000	649,527,096-649,528,529	Leucine-rich repeat	oxidation-reduction process	protein binding
				TraesCS4B02G359100	649,540,860-649,549,259	Ankyrin repeat, PGG domain		protein binding
				TraesCS4B02G359200	649,582,862-649,585,550	Pyridoxamine 5'-phosphate oxidase, FMN-binding split barrel		FMN binding, pyridoxamine-phosphate oxidase activity
				TraesCS4B02G359300	649,602,163-649,607,404	WD40 repeat		protein binding
				TraesCS4B02G359400	649,624,168-649,624,431		pyridoxine biosynthetic process
23	AX-94757759	chr4D	5554992	TraesCS4D02G011000	5,320,402-5,321,108
				TraesCS4D02G011100	5,517,613-5,518,215
				TraesCS4D02G011200	5,523,443-5,527,080	C2 domain, Phosphoribosyltransferase C-terminal			integral component of membrane
				TraesCS4D02G011300	5,550,023-5,558,497	CCR4-Not complex component, Not N-terminal domain			nucleus
				TraesCS4D02G011400	5,566,798-5,568,243	Exostosin, GT47 domain		transferase activity, transferring glycosyl groups
				TraesCS4D02G011500	5,571,776-5,574,667	Peptidase S10, serine carboxypeptidase, Alpha/Beta hydrolase fold	regulation of transcription, DNA-templated	serine-type carboxypeptidase activity
				TraesCS4D02G011600	5,578,930-5,581,316	Peptidase S10, serine carboxypeptidase, Alpha/Beta hydrolase fold	protein glycosylation	serine-type carboxypeptidase activity
				TraesCS4D02G011700	5,582,419-5,586,724	Amino acid/polyamine transporter I	proteolysis	transmembrane transporter activity	integral component of membrane
				TraesCS4D02G011800	5,592,376-5,597,406	NEMP family	proteolysis		integral component of membrane
				TraesCS4D02G011900	5,660,958-5,662,472	UDP-glucuronosyl/UDP-glucosyltransferase	transmembrane transport	UDP-glycosyltransferase activity
				TraesCS4D02G012100	5,675,649-5,680,089	Short-chain dehydrogenase/reductase SDR, NAD(P)-binding domain superfamily		oxidoreductase activity
				TraesCS4D02G012200	5,684,962-5,685,660				proteasome regulatory particle
				TraesCS4D02G012300	5,686,160-5,689,575	GOSR2/Membrin/Bos1	oxidation-reduction process	SNAP receptor activity	integral component of membrane, Golgi apparatus
				TraesCS4D02G012400	5,691,257-5,696,284	CS domain, HSP20-like chaperone	proteolysis		cytoplasm, nucleus
				TraesCS4D02G012500	5,784,450-5,785,410		protein transport, vesicle-mediated transport	metal ion binding
24	AX-94840782	chr5A	18797342	TraesCS5A02G022500	18,569,945-18,572,610	Peptidase M48	regulation of auxin polar transport, root meristem growth, negative regulation of cytokinin-activated signaling pathway, positive regulation of gene expression	metalloendopeptidase activity
				TraesCS5A02G022600	18,576,061-18,577,984	Peptidase M48		metalloendopeptidase activity
				TraesCS5A02G022700	18,637,369-18,639,106	Amino acid/polyamine transporter I	proteolysis	transmembrane transporter activity	integral component of membrane
				TraesCS5A02G022800	18,661,857-18,663,917	F-box domain, Domain unknown function DUF295	proteolysis	protein binding
				TraesCS5A02G022900	18,668,559-18,672,060	Armadillo-type fold, MT-associated protein TORTIFOLIA1/SPIRAL2-like	transmembrane transport	microtubule binding	integral component of membrane, microtubule
				TraesCS5A02G023000	18,673,156-18,676,527	Leucine-rich repeat domain superfamily
				TraesCS5A02G023100	18,678,751-18,681,805	F-box domain, Domain unknown function DUF295		protein binding
				TraesCS5A02G023200	18,762,793-18,764,187	NB-ARC, AAA+ ATPase domain		ADP binding
				TraesCS5A02G023300	18,764,853-18,767,123	Leucine-rich repeat domain superfamily
				TraesCS5A02G023400	18,773,161-18,777,742	Peptidase S1, PA clan
				TraesCS5A02G023500	18,789,789-18,791,987	Leucine-rich repeat		protein binding
				TraesCS5A02G023600	18,795,384-18,797,642	Glycosyltransferase 61		transferase activity, transferring glycosyl groups	integral component of membrane
				TraesCS5A02G023700	18,812,811-18,817,203	Glycosyltransferase 61		transferase activity, transferring glycosyl groups	integral component of membrane
				TraesCS5A02G023800	18,857,168-18,858,783	Peptidase C1A, papain C-terminal		cysteine-type peptidase activity
				TraesCS5A02G023900	18,903,927-18,913,673	WD40 repeat, Transcription factor IIIC, 90kDa subunit, N-terminal		protein binding
				TraesCS5A02G024000	18,919,074-18,920,536	Glutathione S-transferase	proteolysis	protein binding
				TraesCS5A02G024100	18,948,857-18,950,202	Glutathione S-transferas		protein binding
				TraesCS5A02G024200	18,950,784-18,951,541	Pectinesterase inhibitor domain		enzyme inhibitor activity
25	AX-94638131	chr5A	476439664	TraesCS5A02G263200	476,222,004-476,226,236	Zinc finger C2H2-type		nucleic acid binding
				TraesCS5A02G263300	476,356,308-476,357,216
				TraesCS5A02G263400	476,399,506-476,400,096	PRELI/MSF1 domain	regulation of gene expression		mitochondrial intermembrane space
				TraesCS5A02G263500	476,402,386-476,403,836	Zinc finger		DNA binding, zinc ion binding	extracellular region
				TraesCS5A02G263600	476,413,141-476,414,784	Protein kinase domain		ATP binding, protein serine/threonine kinase activity	chloroplast thylakoid membrane
				TraesCS5A02G263700	476,435,047-476,439,364	Peptidase S10, serine carboxypeptidase, Alpha/Beta hydrolase fold		serine-type carboxypeptidase activity
				TraesCS5A02G263800	476,454,487-476,460,281	Peptidase S10, serine carboxypeptidase, Alpha/Beta hydrolase fold	protein phosphorylation	serine-type carboxypeptidase activity
				TraesCS5A02G263900	476,460,790-476,465,844	Peptidase S10, serine carboxypeptidase, Alpha/Beta hydrolase fold	proteolysis	serine-type carboxypeptidase activity
				TraesCS5A02G264000	476,602,065-476,607,176		proteolysis
				TraesCS5A02G264100	476,657,946-476,659,277	F-box domain, Leucine-rich repeat domain superfamily	proteolysis	protein binding
				TraesCS5A02G264200	476,659,462-476,660,931	FBD domain
				TraesCS5A02G264300	476,665,982-476,666,707
				TraesCS5A02G264400	476,667,366-476,670,027	Glycoside hydrolase, family 28, Parallel beta-helix repeat, Pectin lyase fold		polygalacturonase activity
				TraesCS5A02G264500	476,682,552-476,687,413	FKBP-type peptidyl-prolyl cis-trans isomerase domain		peptidyl-prolyl cis-trans isomerase activity
26	AX-94391831	chr5D	439786337	TraesCS5D02G359700	439,647,017-439,656,678	Helicase-like, DEXD box c2 type	carbohydrate metabolic process, cell wall organization	nucleic acid binding, ATP binding, helicase activity, hydrolase activity
				TraesCS5D02G359800	439,660,189-439,669,829	DNA mismatch repair protein, S5 domain 2-like		ATP binding
				TraesCS5D02G359900	439,675,231-439,678,414	Protein kinase domain	nucleobase-containing compound metabolic process	ATP binding, protein serine/threonine kinase activity
				TraesCS5D02G360000	439,710,407-439,711,504		mismatch repair
				TraesCS5D02G360100	439,745,410-439,746,666		protein phosphorylation
				TraesCS5D02G360200	439,789,872-439,793,498	NB-ARC		ADP binding
27	AX-94459431	chr5D	261988499	TraesCS5D02G167700*	261,986,277-261,993,419	Tetratricopeptide-like helical domain superfamily		protein binding	nucleus
28	AX-95007273	chr5D	83905012	No hit found
29	AX-95126535	chr5D	129865308	TraesCS5D02G113000	129,854,071-129,861,370	Peptidase M20, dimerisation domain, Amidohydrolase	nuclear-transcribed mRNA catabolic process, nonsense-mediated decay, spindle assembly involved in meiosis	hydrolase activity
				TraesCS5D02G113100	129,863,995-129,867,328	Solute carrier family 13, Citrate carrier CitT-related		transmembrane transporter activity	integral component of membrane
				TraesCS5D02G113200	129,870,444-129,878,926	Phenylalanyl-tRNA synthetase, class IIc, beta subunit, archae/euk cytosolic		ATP binding, RNA binding	cytoplasm
30	AX-94585983	chr6D	451762695	TraesCS6D02G358600	451,538,374-451,547,271	KEN domain, Protein kinase-like domain superfamily, PUB domain	transmembrane transport, sodium ion transport	ATP binding, protein kinase activity
				TraesCS6D02G358700	451,554,298-451,559,468	Zinc finger, GATA-type	phenylalanyl-tRNA aminoacylation	DNA-binding transcription factor activity
				TraesCS6D02G358800	451,654,161-451,658,251	GNAT domain, Acyl-CoA N-acyltransferase	mRNA processing, protein phosphorylation	N-acetyltransferase activity	chloroplast
				TraesCS6D02G358900	451,663,607-451,664,757	Photosystem II PsbR, NUDIX hydrolase domain	regulation of transcription, DNA-templated	RNA binding, hydrolase activity	integral component of membrane, thylakoid membrane
				TraesCS6D02G359000	451,750,203-451,753,878		N-terminal protein amino acid acetylation	ATP binding, protein kinase activity
				TraesCS6D02G359100*	451,760,705-451,764,443	Protein kinase domain, Leucine-rich repeat	photosynthesis		integral component of membrane
				TraesCS6D02G359200	451,770,505-451,774,494	Nucleotide-diphospho-sugar transferases			integral component of membrane
				TraesCS6D02G359300	451,783,234-451,784,990	Oxoglutarate/iron-dependent dioxygenase, Non-haem dioxygenase N-terminal domain, Isopenicillin N synthase-like	protein phosphorylation	metal ion binding, oxidoreductase activity
				TraesCS6D02G359400	451,812,875-451,855,001	Non-haem dioxygenase N-terminal domain, Isopenicillin N synthase-like
				TraesCS6D02G359500	451,852,615-451,854,048	Peptidase M48	oxidation-reduction process	metalloendopeptidase activity
				TraesCS6D02G359600	451,855,048-451,855,671	Oxoglutarate/iron-dependent dioxygenase, Isopenicillin N synthase-like		oxidoreductase activity
				TraesCS6D02G359700	451,856,539-451,861,930	Oxoglutarate/iron-dependent dioxygenase, Non-haem dioxygenase N-terminal domain, Isopenicillin N synthase-like	proteolysis	metal ion binding, oxidoreductase activity
				TraesCS6D02G359800	451,893,965-451,895,453	Transferase	oxidation-reduction process	transferase activity, transferring acyl groups other than amino-acyl groups
				TraesCS6D02G359900	451,895,531-451,901,102	ENTH domain	oxidation-reduction process, ubiquitin-dependent protein catabolic process
				TraesCS6D02G360000	451,907,708-451,913,442	Zinc finger, RING/FYVE/PHD-type, von Willebrand factor, type A
31	AX-95223197	chr6D	354900155	TraesCS6D02G250900	354,836,443-354,837,398
				TraesCS6D02G251000	354,838,892-354,842,963	Peptidase M20, dimerisation domain		hydrolase activity	cytosol
				TraesCS6D02G251100	354,899,980-354,906,667	Mu homology domain			clathrin adaptor complex
				TraesCS6D02G251200	354,991,251-354,992,549	U box domain, Zinc finger, RING/FYVE/PHD-type	ornithine biosynthetic process	ubiquitin-protein transferase activity
				TraesCS6D02G251300	355,012,597-355,016,432	PPM-type phosphatase domain superfamily	intracellular protein transport, vesicle-mediated transport	protein serine/threonine phosphatase activity
				TraesCS6D02G251500	355,136,376-355,139,848	MFS transporter superfamily	protein ubiquitination	transmembrane transporter activity	membrane
32	AX-94697260	chr6D	6315570	TraesCS6D02G014700	6,107,726-6,135,028	Signal transduction response regulator, receiver domain, Myb domain, plants, Homeobox-like domain superfamily	protein dephosphorylation
				TraesCS6D02G014800	6,156,126-6,159,148	O-acyltransferase, WSD1	transmembrane transport	diacylglycerol O-acyltransferase activity	integral component of membrane
				TraesCS6D02G014900	6,254,865-6,261,284	Signal transduction response regulator, receiver domain	phosphorelay signal transduction system
				TraesCS6D02G015000	6,274,077-6,276,905	Cytochrome P450	glycerolipid biosynthetic process	heme binding, iron ion binding, oxidoreductase activity
				TraesCS6D02G015100	6,314,769-6,316,761	Extradiol ring-cleavage dioxygenase, class III enzyme, subunit B	phosphorelay signal transduction system	oxidoreductase activity, zinc ion binding, ferrous iron binding
				TraesCS6D02G015200	6,319,338-6,321,386	Cytochrome P450	oxidation-reduction process	heme binding, monooxygenase activity, iron ion binding, oxidoreductase activity	integral component of membrane
				TraesCS6D02G015300	6,328,264-6,328,920	Cytochrome P450	oxidation-reduction process, cellular aromatic compound metabolic process	heme binding, iron ion binding, oxidoreductase activity
				TraesCS6D02G015400	6,342,582-6,344,284	NmrA-like domain, NAD(P)-binding domain superfamily	oxidation-reduction process
				TraesCS6D02G015500	6,351,577-6,353,794	Leucine-rich repeat	oxidation-reduction process	protein binding
				TraesCS6D02G015600	6,354,023-6,354,982	Leucine-rich repeat		protein binding
				TraesCS6D02G015700	6,370,264-6,373,164	Leucine-rich repeat		protein binding
				TraesCS6D02G015800	6,425,195-6,426,922	Leucine-rich repeat		protein binding
				TraesCS6D02G015900	6,426,980-6,428,089	Leucine-rich repeat		protein binding
				TraesCS6D02G016000	6,441,826-6,443,688	Leucine-rich repeat		protein binding
				TraesCS6D02G016100	6,496,165-6,501,558	Leucine-rich repeat		protein binding
33	AX-94659296	chr7A	735413194	TraesCS7A02G565600	735,168,024-735,169,380	Transferase, Chloramphenicol acetyltransferase-like domain superfamily		transferase activity, transferring acyl groups other than amino-acyl groups
				TraesCS7A02G565700	735,342,772-735,359,628	SKP1/BTB/POZ domain superfamily
				TraesCS7A02G565800	735,375,299-735,395,961	SKP1/BTB/POZ domain superfamily
				TraesCS7A02G565900	735,398,671-735,402,413	PPC domain		minor groove of adenine-thymine-rich DNA binding
				TraesCS7A02G566000	735,404,762-735,420,469	Zinc finger, PHD-type, JmjC domain, JmjN domain	ubiquitin-dependent protein catabolic process	metal ion binding, DNA binding	nucleus
				TraesCS7A02G566100	735,494,419-735,499,000	Male sterility, NAD-binding, Fatty acyl-CoA reductase		fatty-acyl-CoA reductase (alcohol-forming) activity
				TraesCS7A02G566200	735,511,024-735,521,592	ABC transporter-like		ATP binding	membrane
34	AX-95085037	chr7B	586755395	TraesCS7B02G331200	586,629,882-586,632,923	Peptidase S1, PA clan
				TraesCS7B02G331300	586,656,125-586,657,941	Peptidase S1, PA clan
				TraesCS7B02G331400	586,659,457-586,661,899	Heat shock protein 70 family, Endoplasmic reticulum chaperone BIP, nucleotide-binding domain		ATP binding
				TraesCS7B02G331500	586,715,588-586,721,367	Membrane transport protein, Auxin efflux carrier, plant type			integral component of membrane
				TraesCS7B02G331600	586,742,941-586,743,820
				TraesCS7B02G331700	586,748,610-586,750,570		transmembrane transport, auxin-activated signaling pathway
				TraesCS7B02G331800	586,965,618-586,969,437	Protein kinase domain, S-locus glycoprotein domain, PAN/Apple domain		ATP binding, protein kinase activity
				TraesCS7B02G331900	586,986,050-586,988,738	Isopenicillin N synthase-like
35	AX-94506335	chr7D	299594792	TraesCS7D02G284300	299,584,761-299,595,210	Alpha/Beta hydrolase fold, Serine aminopeptidase, S33	recognition of pollen, protein phosphorylation
